# Supplementary material for: Comprehensive Dissolution Study on Two Double Ce(IV) Phosphates with Evidence of Secondary CeO2 Nanoparticle Formation
Source: Molecules. 2025 May 9;30(10):2105. doi: 10.3390/molecules30102105 (PMC12114321; doi:10.3390/molecules30102105)
Supplement: Supplementary file 1 [file molecules-30-02105-s001.zip]

Archive with 1 entries (1 files):
- molecules-3605303-supplementary.pdf
